# Supplementary material for: Metappuccino: large language model-driven reconstruction of sequence read archive metadata for cancer research
Source: Bioinformatics. 2026 Apr 29;42(5):btag166. doi: 10.1093/bioinformatics/btag166 (PMC13148957; doi:10.1093/bioinformatics/btag166)
Supplement: btag166_Supplementary_Data [file btag166_supplementary_data.zip]

Archive with 3 entries (3 files):
- 16-Apr-2026_012529_Metappuccino_article_supp.pdf
- BIOINF-2025-2575.R1-suppl.pdf
- Metappuccino_article_supp.pdf
